# Supplementary material for: Natural Tr1-like cells do not confer long-term tolerogenic memory
Source: eLife. 2019 Oct 11;8:e44821. doi: 10.7554/eLife.44821 (PMC6788856; doi:10.7554/eLife.44821)
Supplement: Figure 1—source data 1. [file elife-44821-fig1-data1.xlsx]

## Sheet: Sheet1
	Cell counts /ml in BAL
Figure 1B	Control	HDM			Figure 1F		Control										HDM
	119000	751000			BAL frequency of CD4+T cells	CD90.1+Foxp3-	1.1	3.31	0.76	1.77	1.18	3.56	3.01	3.57	8	7.03	26.6	23	18.2	4.21	17.9	15.4	27.4	14.3	26.3	17.8
	189000	599000				CD90.1+Foxp3+	5.51	2.46	4.12	8.79	5.8	13.5	6.02	3.57	4	4.32	3.85	2.77	4.96	1.78	3.3	6.45	6.03	3.86	2.02	2.2
	206000	709000				CD90.1-Foxp3+	6.61	2.23	4.81	8.48	6.34	3.2	2.26	17.9	9.33	2.7	1.73	2.08	3.89	9.82	3.39	2.64	2.36	2.22	0.075	2.42
	192000	595000
	178000	541000
	170000	470000			Figure 1G		Control										HDM
	60000	1860000			Lung frequency of CD4+T cells	CD90.1+Foxp3-	0.87	2.23	0.54	1.42	0.57	1.99	0.97	1.44	1.41	1.41	17.1	15.2	9.86	13.9	13.6	4.7	12.8	7.93	4.91	8.07
	40000	1600000				CD90.1+Foxp3+	1.94	1.6	1.04	3	0.99	1.96	1.15	1.16	1.14	2.11	2.54	2.2	3.18	2.75	3.36	1.97	3.1	3.29	1.2	2.32
	130000	690000				CD90.1-Foxp3+	6.33	5.49	6.49	6.71	6.27	6.99	5.95	6.95	6.67	6.99	3.13	3.67	4.71	5.1	4.22	6.76	4.88	5.59	1.95	5.96
	120000	330000
	Eosinophils counts/ml BAL				Figure 1H		Control										HDM
Figure 1C	Control	HDM			dLN frequency of CD4+T cells	CD90.1+Foxp3-	0.11	0.077	0.1	0.14	0.4	1.24	2.15	0.94	0.7	7.76	1.6	1.62	0.99	1.79	1.21	2.37	2.23	2.07	4.91	2.08
	1190	285380				CD90.1+Foxp3+	0.17	0.077	0.22	1.18	2.09	1.5	1.53	1.29	1.86	3.71	0.81	1.22	0.87	1.06	0.98	1.27	0.98	0.98	0.41	0.61
	3780	461230				CD90.1-Foxp3+	3.51	1.62	5.45	11.6	13.1	9.42	8.43	11.1	15.3	7.64	6.79	9.08	9.38	9.91	9.87	7.73	8.48	7.26	1.97	7.47
	6180	475030
	3840	202300
	1780	330010			Figure 1I		Control										HDM
	95370	334640			Spleen frequency of CD4+T cells	CD90.1+Foxp3-	0.44	0.92	0.48	0.92	0.91	2.46	1.91	1.75	1.33	1.61	1.24	1.02	0.85	1.29	1.24	1.02	1.07	1.82	2.89	2.78
	23220	1328040				CD90.1+Foxp3+	1.89	3.1	1.72	2.85	2.75	2.75	2.01	2.8	2.29	2.43	3.58	2.26	2.59	2.37	3.91	1.7	2.6	2.57	0.61	1.13
	6480	1152000				CD90.1-Foxp3+	12.5	16.5	12.9	16.9	16.9	10.7	8.46	9.64	9.01	7.94	16.6	13.2	17.8	15.7	15.4	7.68	7.67	7.11	1.83	7.72
	9230	273930
	47760	132660
	IgE ng/ml in BAL
Figure 1E	Control	HDM
	9.22991	50.474
	4.16683	60.2803
	2.30475	60.1371
	1.86366	59.8369
	1.00333	13.1428
