# Supplementary material for: Natural Tr1-like cells do not confer long-term tolerogenic memory
Source: eLife. 2019 Oct 11;8:e44821. doi: 10.7554/eLife.44821 (PMC6788856; doi:10.7554/eLife.44821)
Supplement: Figure 2—source data 1. [file elife-44821-fig2-data1.xlsx]

## Sheet: Sheet1
Figure 2B		Blood				Lung
	CD45 labelled T cells	99.4	100	100	100	52.2	49	57.6	56.1
	unlabelled T cells	0.6	0	0	0	45.1	48.5	40.3	41.8
Figure 2D	Frequency of CD90.1+Foxp3-		Frequency of CD90.1+Foxp+		Frequency of CD90.1-Foxp+		Frequency of CD90.1-Foxp-
	Circulating	Resident	Circulating	Resident	Circulating	Resident	Circulating	Resident
	8.57	91.4	25	50	72.7	27.3	49.6	49.3
	22.3	76.8	23.7	71.1	64.2	35.1	45.4	53.2
	7.14	92.9	25	75	55.8	42.1	54.7	43.6
	21.7	76.7	44.4	44.4	62	36.6	50.9	47.7
