# Supplementary material for: Natural Tr1-like cells do not confer long-term tolerogenic memory
Source: eLife. 2019 Oct 11;8:e44821. doi: 10.7554/eLife.44821 (PMC6788856; doi:10.7554/eLife.44821)
Supplement: Figure 3—source data 1. [file elife-44821-fig3-data1.xlsx]

## Sheet: Sheet1
Figure 3B	Composition of CD90.1+ cells in the lungs of control animals						Composition of CD90.1+ cells in the lungs of HDM treated animals
	CD3+CD4+Foxp3+	CD3+CD4+Foxp3-	CD3+CD4-	CD3-CD4+	CD3-CD4-		CD3+CD4+Foxp3+	CD3+CD4+Foxp3-	CD3+CD4-	CD3-CD4+	CD3-CD4-
	12.8	9.39	40.8	1.21	31.6		15.1	44.5	10.9	10.1	17
	12.3	8.29	13.2	1.89	62		11.2	43.6	14	6.91	21.9
	11	13.6	18.1	2.59	52		16.3	41.4	11.3	7.52	21.7
	11.5	11.8	9.51	0.85	64.5		15.4	41.1	16.3	3.92	14
	20	11.8	23.2	1.32	40.7		13	44.4	12.2	2.19	26.9
	Total no of indicated cells in lungs
Figure 3 C	CD3+CD4+Foxp3- (HDM)	CD3+CD4+ Foxp3+(HDM)	CD3+CD4- (HDM)	CD3-CD4+(HDM)	CD3-CD4-(HDM)
	34770	12200	6710	7930	12810
	146880	37440	38880	24480	73440
	250250	99000	49500	46750	129250
	83220	12921	26280	10512	32850
	205995	62020	42085	10410.5	126255
	MFI CD90.1 expression by indicated subsets in the lungs
Figure 3 D	CD3+CD4+Foxp3- (HDM)	CD3+CD4+Foxp3+(HDM)	CD3+CD4- (HDM)	CD3-CD4+(HDM)	CD3-CD4-(HDM)
	7835	11453	2494	16566	1613
	8576	19591	2482	20032	1474
	10256	16323	1505	32441	1424
	8514	7912	1872	21465	1885
	4188	5599	1526	3768	1508
