# Supplementary material for: Natural Tr1-like cells do not confer long-term tolerogenic memory
Source: eLife. 2019 Oct 11;8:e44821. doi: 10.7554/eLife.44821 (PMC6788856; doi:10.7554/eLife.44821)
Supplement: Figure 3—figure supplement 1—source data 1. [file elife-44821-fig3-figsupp1-data1.xlsx]

## Sheet: Sheet1
A	Frequency of CD90.1+ cells of live cells
	Control	HDM
	1.06	2.17
	2.68	1.82
	1.37	2.78
	2.69	2.34
	2.62	2.77
	1.11	0.8
	0.88	0.77
	1.03	1.18
	0.91	0.58
	1.12	0.95
	Composition of CD90.1+ cells
B	Cell subset	Control										HDM
	CD3+CD4+Foxp3+	35	36.7	34.3	37.8	40.1	29.2	34.5	34.6	33.2	38.7	39.1	28.6	33.1	21	40.7	42.3	40.1	38.9	38	26.1
	CD3+CD4+Foxp3-	12.8	16.3	17.2	19.1	20.4	17.6	18.7	21.3	19.4	16.1	17.5	18.4	17.2	16.3	16.8	19.7	16	19.2	29.3	28.5
	CD3+CD4-	23	26.1	25.9	25.1	23	22.9	21.8	16.2	22.3	19.3	25.8	29.4	30.4	42.7	23.2	14.1	15	18.3	16.3	20.5
	CD3-CD4+	0.96	0.56	0	0.63	1.74	0.45	0.94	2.28	0.94	1.64	0.31	0.91	1.43	0.71	1.14	1.75	1.65	1.06	0	0.92
	CD3-CD4-	26.4	13	16.4	13.5	9.76	22.4	16.8	19.1	18.1	17.2	12.8	19.1	12.1	14.5	14.6	17.6	22.8	16.6	12	18
C	Cell subset	Control	HDM
	CD3+CD4+Foxp3+	35.41	34.79
	CD3+CD4+Foxp3-	17.89	19.89
	CD3+CD4-	22.56	23.57
	CD3-CD4+	1.014	0.988
	CD3-CD4-	17.266	16.01
