# Supplementary material for: Natural Tr1-like cells do not confer long-term tolerogenic memory
Source: eLife. 2019 Oct 11;8:e44821. doi: 10.7554/eLife.44821 (PMC6788856; doi:10.7554/eLife.44821)
Supplement: Figure 4—source data 1. [file elife-44821-fig4-data1.xlsx]

## Sheet: Sheet1
	Figure 4A					Figure 4B					Figure 4C
	MFI CD25					MFI KLRG1					MFI PD-1
	CD90.1+foxp3-	CD90.1+foxp3+	CD90.1-Foxp3+	CD90.1-foxp3-		CD90.1+foxp3-	CD90.1+foxp3+	CD90.1-Foxp3+	CD90.1-foxp3-		CD90.1+foxp3-	CD90.1+foxp3+	CD90.1-Foxp3+	CD90.1-foxp3-
	0	1263	1705	11.6		123	369	24.4	14.1		745	614	102	135
	139	1147	1541	47.5		156	561	50.1	38.5		590	606	75.8	104
	10.3	633	2355	37.2		144	470	19.3	10.3		738	692	86.1	87.4
	0	1445	3413	41.1		149	497	15.4	7.7		789	750	78.4	91.2
	5.13	819	2681	43.6		127	348	18	8.98		692	674	91.2	135
	53.9	344	745	0
	148	228	1082	0
	75.8	1976	779	0
	139	717	740	0
	Figure 4D					Figure 4E					Figure 4F
	% of CD25 of indicated subset					% of KLRG1 of indicated subset					% of PD-1 of indicated subset
	CD90.1+foxp3-	CD90.1+foxp3+	CD90.1-Foxp3+	CD90.1-foxp3-		CD90.1+foxp3-	CD90.1+foxp3+	CD90.1-Foxp3+	CD90.1-foxp3-		CD90.1+foxp3-	CD90.1+foxp3+	CD90.1-Foxp3+	CD90.1-foxp3-
	4.39	29	48	0.71		11.8	44.9	8.83	7.35		69	56.1	10.1	15.2
	2.61	22.1	27.9	0.56		14	52.3	9.95	7.85		57.1	58.3	7.61	9.81
	2.71	29.4	39.7	0.67		12.5	47.1	8.57	2.43		66.5	62.5	10.6	9.74
	9.17	20.6	33.8	3.55		14.2	50.4	10.3	3.26		70.4	63.1	6.95	10.3
	1.64	20	39.3	0.53		10.3	40.9	10.1	3.25		64	60.4	9.74	14
	13.5	37.5	50	6.06
	16.5	26.3	55.1	8.16
	11.1	60	47.4	5.67
	19.7	33.3	45.8	5.08
	Figure 4G					Figure 4H					Figure 4I
	MFI CD44					MFI LAG3					MFI CD49b
	CD90.1+foxp3-	CD90.1+foxp3+	CD90.1-Foxp3+	CD90.1-foxp3-		CD90.1+foxp3-	CD90.1+foxp3+	CD90.1-Foxp3+	CD90.1-foxp3-		CD90.1+foxp3-	CD90.1+foxp3+	CD90.1-Foxp3+	CD90.1-foxp3-
	1042	998	549	758		61.2	24.8	0	12.2		68.3	0	0	65.7
	906	818	397	578		65.8	51.5	0	13.3		80.4	0	0	78.2
	1337	1350	533	357		65	45.1	0	13.8		69.6	0	0	74.3
	950	1159	379	364		48.2	22.4	0	14.3		103	32	0	59.8
	749	655	402	642		52.4	31	0	13.4		53	0	0	59.3
	1042	658	244	198		64.2	99	133	7.7		204	130	158	304
	793	605	133	178		129	0	149	10.3		225	129	155	230
	1127	752	232	289		215	93.8	123	11.6		241	185	131	240
	758	570	250	205		171	217	228	14.1		219	470	234	343
	1101	1089	324	421
	Figure 4J					Figure 4K					Figure 4L
	% of CD44 of indicated subset					% of LAG3 of indicated subset					% of CD49b of indicated subset
	CD90.1+foxp3-	CD90.1+foxp3+	CD90.1-Foxp3+	CD90.1-foxp3-		CD90.1+foxp3-	CD90.1+foxp3+	CD90.1-Foxp3+	CD90.1-foxp3-		CD90.1+foxp3-	CD90.1+foxp3+	CD90.1-Foxp3+	CD90.1-foxp3-
	68.1	66	42.3	51.8		31.6	29	0	0.082		14.8	3.28	6.36	8.85
	61	57.3	33.9	44.2		35	40	0.19	0.28		12.8	3.58	6.45	9.27
	75.7	75.4	41.8	39.3		37.1	34.2	0.12	0.15		12.5	3.47	5.48	10.5
	62.7	70.6	33.2	37.8		26.7	14.6	0	0.072		26.4	44.7	6.08	8.93
	52.6	46.5	33.4	47		25.9	21.3	0.085	0.091		11.6	4.82	4.1	8.17
	83.6	68.7	36.6	33.6		5.41	12.5	4.55	3.42		40.5	37.5	34.1	60.2
	76.5	64.8	24.7	30.7		12.2	7.89	6.52	2.54		48.7	31.6	35.5	48.6
	87.5	71.8	33.8	44.6		3.7	0	8.42	3.31		51.9	40	37.9	50.4
	72.4	58.5	34.8	31.3		14.8	22.2	16.7	3.2		45.9	66.7	50	65.4
	86.8	85.3	43.7	50.5
