# Supplementary material for: Natural Tr1-like cells do not confer long-term tolerogenic memory
Source: eLife. 2019 Oct 11;8:e44821. doi: 10.7554/eLife.44821 (PMC6788856; doi:10.7554/eLife.44821)
Supplement: Figure 4—figure supplement 1—source data 1. [file elife-44821-fig4-figsupp1-data1.xlsx]

## Sheet: Sheet1
A	BAL(% of CD4+T cells)
	Subset	WT					CD44-/-
	CD90.1+Foxp3-	12.3	19.9	14.9	22.2	18.5	17.9	22.9	21.3	22.9
	CD90.1+ Foxp3+	2.13	4.68	3.84	3.1	3.78	5.73	5.49	6.55	4.65
	CD90.1-Foxp3+	1.38	2.86	1.56	1.47	2.03	2.33	2.62	2.55	2.08
	CD90.1-Foxp3-	84.1	72.5	79.7	73.3	75.7	74	69	69.6	70.3
B	Lungs(% of CD4+T cells)
		WT					CD44-/-
	CD90.1+Foxp3-	8.99	12.2	5.48	9.37	5.01	11.5	16.3	11.5	20.1
	CD90.1+ Foxp3+	1.7	3.58	2.05	3.01	2.22	4.29	5.34	5.14	6.08
	CD90.1-Foxp3+	4.24	4.33	6.42	4.84	6.4	4.77	4.07	4.24	3.51
	CD90.1-Foxp3-	85.1	79.9	86	82.8	86.4	79.5	74.3	79.1	70.3
C	Spleen(%of CD4+T cells)
		WT					CD44-/-
	CD90.1+Foxp3-	3.66	1.33	1.44	1.34	0.92	3.33	4.67	4.28	4.16
	CD90.1+ Foxp3+	3.37	2.81	2.53	2.39	2.11	2.97	3.9	3.51	4.02
	CD90.1-Foxp3+	12.4	12.1	12.2	12	12	14.1	13.4	14.4	13.8
	CD90.1-Foxp3-	80.5	83.8	83.8	84.2	85	79.6	78	77.8	78
