# Supplementary material for: Natural Tr1-like cells do not confer long-term tolerogenic memory
Source: eLife. 2019 Oct 11;8:e44821. doi: 10.7554/eLife.44821 (PMC6788856; doi:10.7554/eLife.44821)
Supplement: Figure 5—source data 1. [file elife-44821-fig5-data1.xlsx]

## Sheet: Sheet1
Figure 5B	BAL Total cells/ml
	Days after first challenge	Control					HDM
	2	25300	49500	39200	59900		51900	79100	73400	35700
	6	79700	39100	129000			127000	101000	106000
	16	170000	200000	250000	410000	300000	860000	750000	680000	1600000	500000
	26	39900	51900	78400			327000	217000	194000	63200	95500
Figure 5C	BAL total Eosinophils
	Days after first challenge	Control					HDM
	2	86.02	163.35	58.8	347.42		529.38	2246.44	4051.68	210.63
	6	1633.85	899.3	2554.2			10706.1	14847	4664
	16	121040	35000	187250	330050	146100	622640	499500	495040	1240000	295500
	26	3275.79	2563.86	7996.8			101697	78120	43262	22941.6	23397.5
Figure 5D	%CD90.1+Foxp3- of CD4 T cells in lungs
	Days after first challenge	Control										HDM
	2	2.79	2.6	1.57	1.27							1.1	1.24	1.47	5.85
	6	1.1	0.88	1.59								5.87	4.91	4.17
	16	0.87	2.23	0.54	1.42	0.57	1.99	0.97	1.44	1.41	1.41	17.1	15.2	9.86	13.9	13.6	4.7	12.8	7.93	3.35	8.07
	26	0.61	1.91	0.45	0.37							4.14	3.44	2.31	1.93	2.6
Figure 5E	%CD90.1+Foxp3+of CD4 T cells in lungs
	Days after first challenge	Control										HDM
	2	1.03	0.78	1.11	1.2							0.98	0.91	0.97	1.19
	6	0.72	0.62	1.13								1.82	1.84	1.33
	16	1.94	1.6	1.04	2.99	0.99	1.96	1.15	1.16	1.14	2.11	2.54	2.2	3.18	2.75	3.36	1.99	3.13	3.29	1.04	2.32
	26	0.68	1.69	0.65	0.65							1.15	1.03	1	0.97	0.7
Figure 5G
	IL-10 + of CD90.1+foxp3- CD4T cells in the lungs			IFNg+ of CD90.1+foxp3- CD4T cells in the lungs			IL-13+ of CD90.1+foxp3- CD4T cells in the lungs			IL-17+ of CD90.1+foxp3- CD4T cells in the lungs
	d16	d30		d16	d30		d16	d30		d16	d30
	75.7	9.15		0.098	0		0.098	0.33		1.86	0.33
	79.5	8.61		0.18	0		0.088	1.91		0.97	0.96
	76.2	4.45		0	0		0.096	0.4		3.63	2.83
	73.3	6.53		0.08	0		0.08	0.3		2.33	0
	65.1	8.68		0.15	0.91		0.075	0.91		1.35	0.46
Figure 5H	Ratio of resident: circulating cells of indicated subset at day 30
	CD90.1+Foxp3-	CD90.1+Foxp3+	CD90.1-Foxp3+	CD90.1-Foxp3-
	27.1186	1.11416	0.390821	0.906489
	17.1585	2.77358	0.52207	1.32558
	14.4737	2.78788	0.461988	0.754386
	15.5814	0.872659	0.28041	0.712329
	14.2355	0.805054	0.165501	0.584786
Figure 5I		frequency of indicated cell type with CD90.1+Foxp3-
	TEM	27.8	26.1	37	40.8	41
	TCM	3.4	2.18	3.94	2.93	2.14
	Tnaive	11.4	3.15	8.48	6.7	9.01
