# Supplementary material for: Natural Tr1-like cells do not confer long-term tolerogenic memory
Source: eLife. 2019 Oct 11;8:e44821. doi: 10.7554/eLife.44821 (PMC6788856; doi:10.7554/eLife.44821)
Supplement: Figure 5—figure supplement 1—source data 1. [file elife-44821-fig5-figsupp1-data1.xlsx]

## Sheet: Sheet1
A	Frequency of CD4 T cells in BAL
	CD90.1+Foxp3-T cells
		PBS					HDM
	16	5.22	2.26	3.95	8.15	5.51	3.73	2.75	4.72	1.66	3.16
	26	10.8	3.52	8.06	6.1		1.08	0.71	0.65	0.55	3.03
B	Frequency of CD4 T cells in BAL
	CD90.1+Foxp3+T cells
		PBS					HDM
	16	1.25	3.34	0.77	1.7	1.21	26.2	22.5	18	3.94	17.5
	26	0	2.55	1.61	0.87		13.1	9.16	7.21	5.53	6.06
C	Frequency of CD4 T cells in BAL
	CD90.1-Foxp3+T cells
		PBS					HDM
	16	6.5	2.08	4.66	8.11	6.06	1.74	2.09	3.74	9.64	3.29
	26	17.6	4.19	12.1	8.43		0.73	0.91	1.51	1.2	9.09
D	Frequency cytokines produced by CD90.1+Foxp3- in BAL
	HDM (IL-10)	HDM (IFNg)	HDM (IL-13)	HDM (IL-17)
	26.6	16.2	2.39	1.06
	30	17.4	1.95	0.69
	51.5	20.1	1.38	0.32
	53.8	18.7	1.06	0.13
	54.6	3.78	3.78	0
E	Frequency cytokines produced by CD90.1+Foxp3+ in BAL
	HDM (IL-10)	HDM (IFNg)	HDM (IL-13)	HDM (IL-17)
	17.7	22.6	1.61	0
	17.1	24.3	0	0
	37.8	30.2	0	0
	56.9	25.9	0	0
	66.7	2.56	0	0
F	Frequency cytokines produced by CD90.1-Foxp3+ in BAL
	HDM (IL-10)	HDM (IFNg)	HDM (IL-13)	HDM (IL-17)
	3.77	0	0	0
	5.56	0	0	0
	17.8	0	0	0
	0	0	0	0
	27.3	0	0	0
