# Supplementary material for: Natural Tr1-like cells do not confer long-term tolerogenic memory
Source: eLife. 2019 Oct 11;8:e44821. doi: 10.7554/eLife.44821 (PMC6788856; doi:10.7554/eLife.44821)
Supplement: Figure 6—source data 1. [file elife-44821-fig6-data1.xlsx]

## Sheet: Sheet1
Figure 6A	CD90.1+ Sorted Cells (unstimulated)
		IL10+	IL10-
	Day 1	66.2	33.8
	Day 3	0	100
	Day 5	0	100
Figure 6A	CD90.1+ Sorted Cells (stimulated)
		IL10+	IL10-
	Day 1	53.3	46.7
	Day 3	44.7	55.3
	Day 5	55.6	44.4
Figure 6C	IRF1 expression (fold change over CD90.1-IL-10-)
	CD90.1+IL10-	CD90.1+IL10+
	0.653109	1.36788
	0.703942	1.14399
	1.461	1.58219
	0.736958	1.14523
	0.137738	1.6245
Figure 6D	BATF expression (fold change over CD90.1-IL-10-)
	CD90.1+IL10-	CD90.1+IL10+
	1.82524	4.63683
	0.686553	1.30863
	2.77672	2.40199
	0.460743	1.60615
	0.680657	2.68515
