# Supplementary material for: Natural Tr1-like cells do not confer long-term tolerogenic memory
Source: eLife. 2019 Oct 11;8:e44821. doi: 10.7554/eLife.44821 (PMC6788856; doi:10.7554/eLife.44821)
Supplement: Figure 6—figure supplement 1—source data 1. [file elife-44821-fig6-figsupp1-data1.xlsx]

## Sheet: Sheet1
A	Day	Unstimulated	Stimulated
	1	70.4	99.3
	3	4.87	71
	5	1.77	85.1
