# Supplementary material for: Natural Tr1-like cells do not confer long-term tolerogenic memory
Source: eLife. 2019 Oct 11;8:e44821. doi: 10.7554/eLife.44821 (PMC6788856; doi:10.7554/eLife.44821)
Supplement: Figure 7—source data 1. [file elife-44821-fig7-data1.xlsx]

## Sheet: Sheet1
Figure 7B	BAL cell counts /ml			Figure 7C	Eosinophils /ml			Figure 7D	IgE ng/ml levels In BAL
	Control	HDM			Control	HDM			Control	HDM
	300000	1000000			2910	112000			2.10221	2.17035
	400000	1900000			0	80370			0.861792	5.28573
	350000	1200000			385	86880			0.249883	4.56885
	290000	1100000			4988	126500			0.00557467	0.922337
	370000	900000			3811	188100			0	1.35199
	310000	1200000			3360	255600			0	17.1301
	600000	1250000			2160	68625			0	13.7901
		1920000				71208			0	2.86201
		1340000				87368				1.50529
		1050000				133350				18.1281
		4630000				306969				17.6208
		2700000				183870				2.20793
		910000				91910				4.56762
										0.407621
										6.67862
										0.194105
Figure 7E		Control							HDM
	CD90.1+Foxp3-	1.52	1.09	1.51	0.76	1.53	1.91	1.12	2.49	2.09	2.24	2.53	3.08	2.06	5.18	2.69	4.45	4.88	2.2	6.65
	CD90.1+Foxp3+	2.3	1.01	0.89	1.05	1.83	0	0.057	1.22	1.46	1.18	1.6	1.68	1.48	0.88	1.32	0.46	0.97	0.44	0.89
	CD90.1-Foxp3+	5.17	5.58	5.87	7.32	3.65	0.03	0.26	5.16	6.78	7.69	6.59	5.86	10.2	3.09	5.77	1.97	4	2.48	3.29
Figure 7F	Composition of CD90.1+ cells in control mice						Composition of CD90.1+ cells in HDM mice
	Foxp3+	Foxp3-	CD3+CD4-	CD3-CD4+	CD3-CD4-		Foxp3+	Foxp3-	CD3+CD4-	CD3-CD4+	CD3-CD4-
	7.76	6.71	1.68	1.89	81.3		7.56	22.4	4.67	1.22	63.8
	7.57	9.87	1.86	1.97	77.9		29.1	30.9	2.94	3.24	33.2
	3.03	8.61	0.68	0.99	86.3		12	28.6	10.1	2.21	45.6
	4.89	5.11	0.91	1.59	87		12	34.2	5.71	2.6	43.9
	3.98	3.89	3.63	0.35	87		14.3	28.8	5.24	3.2	46.9
	3.09	2.98	2.54	0.48	90.2		13.5	28.6	3.07	3.15	50
	8.88	14.9	6.4	1.24	67.7		16	18.3	10.5	1.41	52.6
	3.28	7.12	3.68	0.6	84.7		6.5	12.4	41.6	0.39	34.8
							15.6	39	9.87	2.87	30.3
							11.8	22.8	8.08	2.2	53.2
							9.92	21	5.02	1.77	60.8
							2.91	8.23	5.6	0.41	82
							3.92	11.9	7.47	1.01	74.9
Figure 7G	% of indicated cell type within tetramer +					Figure 7H	% tetramer + cells within indicated subset
	CD90.1+Foxp3-	CD90.1+Foxp3+	CD90.1-Foxp3+	CD90.1-Foxp3-			CD90.1+Foxp3-	CD90.1-Foxp3-
	19.1	1.47	7.35	72.1			3.1	0.16
	34	1.89	1.89	62.3			3.31	0.18
	29.6	0	1.85	68.5			3.26	0.23
	31.1	1.64	1.64	65.6			4.18	0.32
	44.1	0	2.94	52.9			3.59	0.13
	16.7	0	3.33	80			2.37	0.27
	56.2	0	0	43.8			3.21	0.16
Figure 7I	% cytokine + of CD90.1+Foxp3- CD4 T cells						Figure 7J	% transcription factor+ of CD90.1+Foxp3- CD4 T cells
	IL-13	IFNg	IL-4	IL-10	IL-17			Tbet	GATA3
	13.9	3.76	1.52	60.6	3.01			75.8	18.2
	14.9	8.51	1.04	35.8	7.8			75.1	5.18
	6.99	5.38	1.22	39	1.61			76.8	13.4
	24.2	6.99	1.07	49.2	8.6			81.8	12.8
	12.6	3.78		69.6	6.29
	10.5	2.62		75.2	5.24
	7.97	10.4		77.4	0
	4.11	2.17		80.7	0.48
	10.1	5.72		75.4	0.44
	5	3.57		76	0.71
	5.13	6.22		52.2	0
	6.12	4.08		56.6	3.06
	3.85	2.95		70.9	0.68
				34.2
				51.6
				44.9
				61.5
