# Supplementary material for: Natural Tr1-like cells do not confer long-term tolerogenic memory
Source: eLife. 2019 Oct 11;8:e44821. doi: 10.7554/eLife.44821 (PMC6788856; doi:10.7554/eLife.44821)
Supplement: Figure 7—figure supplement 1—source data 1. [file elife-44821-fig7-figsupp1-data1.xlsx]

## Sheet: Sheet1
C	% tetramer + of ciculating or resident T cells
		Control					HDM
	Circulating T cells	0	0.051	0.075	0.16	0	0.47	0.31	0.5	0.29	0.37
	Resident T cells	0	0.21	0	0.36	0.3	1.39	1.13	2.16	1.27	3.03
