# Supplementary material for: Natural Tr1-like cells do not confer long-term tolerogenic memory
Source: eLife. 2019 Oct 11;8:e44821. doi: 10.7554/eLife.44821 (PMC6788856; doi:10.7554/eLife.44821)
Supplement: Figure 7—figure supplement 2—source data 1. [file elife-44821-fig7-figsupp2-data1.xlsx]

## Sheet: Sheet1
A	%IL-10+ of indicated subset
	CD90.1+Foxp3-	56.1	29	30.52	45.5
	CD90.1+Foxp3+	0	23.5	32.4	24.64
	CD90.1-Foxp3+	0	0	0	1.83
	CD90.1-Foxp3-	2.71	0.2	0.513	1.696
	MFI IL-10 in indicated subset
	CD90.1+Foxp3-	832	594	648	713
	CD90.1+Foxp3+	340	585	577	566
	CD90.1-Foxp3+	238	331	305	283
	CD90.1-Foxp3-	314	302	336	323
B	%IL-4+ of indicated subset
	CD90.1+Foxp3-	0	1.04	1.22	1.07
	CD90.1+Foxp3+	0	5.88	0	1.54
	CD90.1-Foxp3+	0	7.14	0	0
	CD90.1-Foxp3-	6.54	6.06	1.593	4.446
	MFI IL-4 in indicated subset
	CD90.1+Foxp3-	221	203	224	199
	CD90.1+Foxp3+	241	243	233	224
	CD90.1-Foxp3+	166	296	193	188
	CD90.1-Foxp3-	239	212	189	217
C	%Tbet+ of indicated subset
	CD90.1+Foxp3-	63.65	58.05	63.42	67.37
	CD90.1+Foxp3+	11.1	58.78	50.04	23.04
	CD90.1-Foxp3+	0	14.3	0	11
	CD90.1-Foxp3-	47.28	44.89	18.98	31.43
	MFI Tbet in indicated subset
	CD90.1+Foxp3-	2896	2955	2599	2620
	CD90.1+Foxp3+	2844	6088	3336	2180
	CD90.1-Foxp3+	730	1094	616	866
	CD90.1-Foxp3-	1440	1474	893	1122
D	%GATA3+ of indicated subset
	CD90.1+Foxp3-	7.58	2.07	3.66	3.2
	CD90.1+Foxp3+	0	5.88	2.94	4.62
	CD90.1-Foxp3+	9.52	21.4	0	8.25
	CD90.1-Foxp3-	11.43	7.01	2.17	6.39
	MFI GATA3 in indicated subset
	CD90.1+Foxp3-	227	150	186	186
	CD90.1+Foxp3+	194	259	205	221
	CD90.1-Foxp3+	180	387	112	181
	CD90.1-Foxp3-	264	191	139	199
