# Supplementary material for: Natural Tr1-like cells do not confer long-term tolerogenic memory
Source: eLife. 2019 Oct 11;8:e44821. doi: 10.7554/eLife.44821 (PMC6788856; doi:10.7554/eLife.44821)
Supplement: Figure 8—source data 1. [file elife-44821-fig8-data1.xlsx]

## Sheet: Sheet1
Figure 8A
		% of indicated subset within IL-10+Foxp3-														% of indicated subset withinCD90-Foxp3-
	TEM	72.2	74.2	77.4	68.9	66.7	65.6	80.1	69.7	80.3	79.9	80.5	64.4	56.6		40.2	39.9	29.8	20.5	25.9	36.8	37.4	32.2	37.3	40.2	54.1	51.5	44.4
	TCM	16.9	14.5	12.6	16.2	20.4	20.5	8.12	8.97	9.87	9.33	4.96	12.2	9.96		13.3	12	10.2	8.75	10.2	12.2	6.41	5.47	5.87	4.73	6.48	3.06	4.44
	Tnaive	3.38	3.23	2.68	7.84	6.67	3.85	1.48	3.1	2.15	1.44	2.86	4.14	3.11		31.8	31.8	43	39.6	43.9	29.7	44.3	52.3	47.5	44.1	28.7	15.4	28.8
Figure 8B	Ratio of resident:circulating cells of indicated cell subsets
	CD90.1+Foxp3-	CD90.1-Foxp3-
	4.0051	0.993952
	10.1025	1.17181
	11.1728	0.797075
	6.34074	0.937132
	28.7915	0.801095
	10.6651	1.217
	3.44395	1.37081
	13.0112	1.14935
	3.53456	1.79437
Figure 8D	BAL cells/ml			Figure 8E	total number of eosinophils in BAL
	HDM+Saline	HDM+FTY720			HDM+Saline	HDM+FTY720
	720000	152000			698	1310
	1780000	285000			659	399
	145000	536000			1280	284
	146000	107000			410	1400
	1030000				882
Figure 8F	Ratio CD62L+/CD62L- cells in the lungs
	HDM+Saline	HDM+FTY720
	0.443001	0.189061
	0.683502	0.340483
	0.945525	0.49925
	1.17865	0.104084
	0.333333	0.0385254
Figure 8G	Cell subset	HDM+Saline					HDM+FTY720
	CD90.1+Foxp3-	4.45	6.26	2.12	3.29	6.17	10.1	2.67	2.86	4.89	4.97
	CD90.1-Foxp3-	90.7	87.7	91.2	90.6	87.8	84.7	95.8	90.7	90.7	91.2
Figure 8H	Cell subset	% of indicated cell subset within CD90.1+Foxp3- (HDM + Saline)					% of indicated cell subset within CD90.1+Foxp3-(HDM + FTY720)
	TEM	70.8	60.8	63.9	89	71	71.8	73.8	71.3	80	78
	TCM	2.89	2.27	3.85	3.71	1.5	1.94	2.87	0.87	1.29	1.12
	T naive	2.61	3.17	4.9	1.54	0.9	0.53	1.64	0.87	0	0
Figure 8I	Cell subset	% of indicated cell subset within CD90.1-Foxp3- (HDM + Saline)					% of indicated cell subset within CD90.1-Foxp3-(HDM + FTY720)
	TEM	42.8	32.5	33.5	36.6	46.1	56.1	35.4	31.3	68.2	72.8
	TCM	3.37	4.2	5.07	6.76	2.99	2.04	2.27	3.45	0.8	0.49
	T naive	28	38.9	44.7	49.2	22.9	15.4	23.9	31.6	8.73	3.23
