# Supplementary material for: Natural Tr1-like cells do not confer long-term tolerogenic memory
Source: eLife. 2019 Oct 11;8:e44821. doi: 10.7554/eLife.44821 (PMC6788856; doi:10.7554/eLife.44821)
Supplement: Figure 8—figure supplement 1—source data 1. [file elife-44821-fig8-figsupp1-data1.xlsx]

## Sheet: Sheet1
A	Total CD62L+CD4+T cells in the lungs
	HDM+Saline	HDM+FTY720
	102278	12027.6
	111571	43332.9
	226593	32554.1
	245776	6742.07
	85790	4187.11
B	Total CD62L+CD4+T cells in the dLN
	HDM+Saline	HDM+FTY720
	275000	826000
	248000	435000
	22300	5970
	235000	2090
	332000	8130
C	Total CD62L+CD4+T cells in the spleen
	HDM+Saline	HDM+FTY720
D	Number of indicated cell type in lungs
	CD90.1+Foxp3- cells		CD90.1-Foxp3- Cells
	HDM + Saline	HDM + FTY720	HDM + Saline	HDM + FTY720
	18668	13653	577990	185238
	22680	7880	483840	319534
	12784	5264	639200	231992
	14630	6289	612150	135710
	26483	10260	634100	269838
E	Number of indicated cell type in dLN
	CD90.1+Foxp3- cells		CD90.1-Foxp3- Cells
	HDM + Saline	HDM + FTY720	HDM + Saline	HDM + FTY720
	8450	3600	398000	1080000
	3600	3130	282000	595000
	286	130	29400	9680
	3460	73	289000	4500
	16700	201	457000	17400
F	Number of indicated cell type in dLN
	CD90.1+Foxp3- cells		CD90.1-Foxp3- Cells
	HDM + Saline	HDM + FTY720	HDM + Saline	HDM + FTY720
	47200	28380	2764150	2580000
	86380	29520	5176630	3271800
	64870	35560	6586800	2870200
	26390	63180	2902900	3377700
	43450	73920	2666250	4614720
