# Supplementary material for: Natural Tr1-like cells do not confer long-term tolerogenic memory
Source: eLife. 2019 Oct 11;8:e44821. doi: 10.7554/eLife.44821 (PMC6788856; doi:10.7554/eLife.44821)
Supplement: Figure 8—figure supplement 2—source data 1. [file elife-44821-fig8-figsupp2-data1.xlsx]

## Sheet: Sheet1
B	PBS	HDM
	150000	240000
	80000	170000
		160000
C	Ratio Parenchymal/circulating of each subset
	Subset	PBS			HDM
	CD90.1+Foxp3-	0.128668	0.0964523		0.911368	0.259446	1
	CD90.1+Foxp3+	0.103974	0.101489		0.408451	0.193317	0.74778
	CD90.1-Foxp3+	0.0910088	0.0650913		0.311585	0.0385254	0.976143
	CD90.1-Foxp3-	0.0825898	0.0811956		0.344173	0.0694206	0.904398
D	% TRM marker + of CD90.1+Foxp3- subset
	Marker	PBS			HDM
	CCR7	0	1.09		1.55	0.98	0.63
	CD69	11.4	17.4		38	27.5	27.2
	CD103	8.94	14.1		5.43	11.8	6.33
	IL7Ra	1.63	0		2.33	1.96	0.63
	KI67	13.8	15.2		15.5	10.8	10.1
	Ly6C	26.8	33.7		15.5	15.7	17.7
E	% TRM marker + of CD90.1-Foxp3- subset
	Marker	PBS			HDM
	CCR7	0.18	0.26		0.21	0.21	0.18
	CD69	1.99	4.55		7.18	5.98	8.06
	CD103	2.82	3.86		2.31	2.69	2.56
	IL7Ra	1.06	0.74		0.69	0.62	0.93
	KI67	0.045	0.056		0.13	0.073	0.083
	Ly6C	45.5	43.6		45	46.5	46.3
