# Supplementary material for: Natural Tr1-like cells do not confer long-term tolerogenic memory
Source: eLife. 2019 Oct 11;8:e44821. doi: 10.7554/eLife.44821 (PMC6788856; doi:10.7554/eLife.44821)
Supplement: Figure 9—source data 1. [file elife-44821-fig9-data1.xlsx]

## Sheet: Sheet1
Figure 9B	cell subset	Isotype					anti-CD90.1
	CD90.1+ Foxp3-	14.4	17.5	18.3	11.9		0.23	0.24	0.098	0.17	0.26
	CD90.1+ Foxp3+	3.76	4.73	3.63	5.75		0.15	0.2	0.11	0.27	0.33
Figure 9C	BAL cell counts /ml			Figure 9D	Eosinophils total number in BAL			Figure 9E	% of CD4+T cells producing indicated cytokine
	Isotype Control	Anti-CD90.1			Isotype Control	Anti-CD90.1			Cytokine	Isotype Control					Anti-CD90.1
	18800	1490000			5400	523000			IL13+	3.16	1.49	2.3	4.07		19.2	8.33	8.98	15.7	9.78
	100000	563000			15400	116000			IFNg+	16.8	18.4	17.3	15.1		18.9	19	29.2	6.35	20.4
	147000	221000			26000	67700			IL17+	1.33	1.35	1.18	2.31		4.42	4.28	4.38	4.74	3.74
	75000	2130000			19200	514000
		750000				176000
Figure 9G	Cell subset	Isotype							anti-CD90.1
	CD90.1+Foxp3-	1.84	5.03	3.38	4.77	5.41	2.68	8.45	0.61	0.14	0.79	0.33	0.29
	CD90.1+Foxp3+	1.7	0.86	1.16	0.65	1.2	0.4	0.98	0.041	0.091	0.14	0.12	0.046
Figure 9H	BAL cell counts /ml			Figure 9I	Eosinophils total number in BAL			Figure 9J	% of CD4+T cells producing indicated cytokine
	Isotype Control	Anti-CD90.1			Isotype Control	Anti-CD90.1			Cytokine	Isotype Control							Anti-CD90.1
	400000	500000			47200	62500			IL-13	2.95	2.52	5.65	3.66	4.57	3.55	3.09	3.95	4.04	3.7	4.12	2.46
	650000	250000			65000	12100			IFNg	0.55	0.69	2.3	0.81	0.87	0.84	0.88	0.5	0.33	0.6	0.78	1.3
	700000	300000			116900	24210			IL-17	0.16	0.14	0.072	0.16	0.18	0.26	0.16	0.15	0.089	0.21	0.16	0.16
	300000	300000			29040	14400
	300000	200000			24090	13360
	200000				32400
	300000				23430
Figure 9K	% tetramer +of CD4 T cells
	Isotype Control	Anti-CD90.1
	0.16	0.25
	0.18	0.24
	0.23	0.22
	0.32	0.14
	0.13	0.18
	0.27
	0.16
