# Supplementary material for: Natural Tr1-like cells do not confer long-term tolerogenic memory
Source: eLife. 2019 Oct 11;8:e44821. doi: 10.7554/eLife.44821 (PMC6788856; doi:10.7554/eLife.44821)
Supplement: Figure 9—figure supplement 1—source data 1. [file elife-44821-fig9-figsupp1-data1.xlsx]

## Sheet: Sheet1
C	% inhibitionof CD90.1 staining				MFI inhibitionof CD90.1 staining
	Depletion antibody (ug/ml)	Clone: OX7	Clone: HISS1		Depletion antibody (ug/ml)	Clone: OX7	Clone: HISS1
	50	28.1977	28.25		50	52.4845	52.6787
	16.66	23.8372	21.75		16.66	41.0878	37.0022
	5	18.0233	16.25		5	13.5723	22.4539
	1.66	15.6977	9		1.66	1.73053	8.45393
	0.5	8.43023	4.75		0.5	0	12.9348
	0.166	11.3372	9.25		0.166	0	14.8584
	0.05	11.0465	1.5		0.05	1.87886	10.3056
	0.0166	7.26744	0		0.0166	0	4.68315
	0	0	0		0	0	0
D	CD4 T cell % of IL-10+
	Isotype	aCD90.1
	13.5	5.56
	15.9	3.86
	18.8	4.92
	14.7	1.95
		5.12
