# Supplementary material for: Natural Tr1-like cells do not confer long-term tolerogenic memory
Source: eLife. 2019 Oct 11;8:e44821. doi: 10.7554/eLife.44821 (PMC6788856; doi:10.7554/eLife.44821)
Supplement: Figure 9—figure supplement 2—source data 1. [file elife-44821-fig9-figsupp2-data1.xlsx]

## Sheet: Sheet1
B	% CD90.1+ of lung myeloid subsets
	Subset	Isotype Control					aCD90.1
	Alveolar Macs	44.2	53.7	46.5	46.1		18.4	23	20.6	34.1	24.8
	CD103+ DCs	13.3	19.7	19.3	11.6		2.01	1.03	2.5	0	2.94
	Ly6C+ MonoMacs	65	67.5	56.4	55.9		9	8.57	5.07	11.1	10.6
	CD11b+ DCs	32.7	30.9	25.2	26.2		5.2	2.85	9.76	7.27	6.87
	Interstitial Macs	51.9	61.3	54	63.2		39.6	51.2	37.9	52.9	34.2
	Eosinophils	0.43	1.96	0.55	0.62		0.12	0.039	0.085	1.21	0.063
	Neutrophils	1.78	2.79	2.31	2.01		0.3	0.48	0.28	1.47	0.29
C	MFI CD90.1+ of lung myeloid subsets
	Subset	Isotype Control					aCD90.1
	Alveolar Macs	1411	1188	1398	1055		982	1033	1064	1114	977
	CD103+ DCs	1108	1251	1590	1337		930	1064	944		905
	Ly6C+ Mono	1460	1484	1610	1522		942	1056	1002	966	849
	CD11b+ DCs	1392	1673	1802	1633		1216	1028	1102	1053	1418
	Interstitial Macs	1476	1565	1600	1440		1037	1079	1075	1134	1434
	Eosinophils	1451	1139	1787	1391		930	1020	822	1064	1022
	Neutrophils	1639	1538	1614	1499		904	850	1301	893	1154
D	IL-10 expression by different cell subsets
	Subset	Isotype Control					aCD90.1
	CD3-CD4-	0.42	0.28	0.42	0.34	0.53	0.24	0.28	0.61	0.67	0
	CD3-CD4+	0.11	0.084	0.076	0.094	0.18	0.021	0.019	0.035	0.00913	0.00402
	CD3+CD4-	0.16	0.075	0.32	0.14	0.26	0.11	0.15	0.33	0.4	0
	CD3+CD4+	0.59	1.07	1.17	1.1	2.33	0.57	0.61	1.03	1.28	0.016
