# Supplementary material for: Natural Tr1-like cells do not confer long-term tolerogenic memory
Source: eLife. 2019 Oct 11;8:e44821. doi: 10.7554/eLife.44821 (PMC6788856; doi:10.7554/eLife.44821)
Supplement: Figure 10—source data 1. [file elife-44821-fig10-data1.xlsx]

## Sheet: Sheet1
Figure 10B	BAL total cells /ml
	Group A	Group B	Group C
	1140000	316000	1350000
	170000	2100000	683000
	1250000	1870000	155000
	622000	443000
	343000
Figure 10C	Eosinophils total Numbers in BAL
	Group A	Group B	Group C
	7863.24	789.75	0
	2679.68	26720.8	12694.5
	2995.2	953.7	58.995
	491.111	929.25
	1028.28
Figure 10D	Frequency of IL-10+ cells
	Group A	Group B	Group C
	2.14	20.9	21.9
	2.74	3.3	2.41
	3.63	17.4	1.67
	2.91	23.2
	3.86
Figure 10E	IL-10 pg/ml in BAL fluid
	Group A	Group B	Group C
	712.093	766.308	1115.09
	750.344	312.112	589.509
	548.245	768.416	684.685
	434.696	482.586
	420.54
