# Supplementary material for: Natural Tr1-like cells do not confer long-term tolerogenic memory
Source: eLife. 2019 Oct 11;8:e44821. doi: 10.7554/eLife.44821 (PMC6788856; doi:10.7554/eLife.44821)
Supplement: Figure 10—figure supplement 1—source data 1. [file elife-44821-fig10-figsupp1-data1.xlsx]

## Sheet: Sheet1
A	Control	CD90.1+cells
	1300000	380000
	720000	500000
	1530000	309000
	250000	192000
	307000	277000
	337000	159000
	595000
	386000
	672000
	365000
B	Control	CD90.1+cells
	1121900	241680
	515520	360000
	1361700
	106250	153573
	55.26	72192
	232867	167308
	441490	35139
	577920
	287255
C		Proliferation index
	Ratio CD90.1+or - cells /labelled cells	CD90.1+			CD90.1-
	0:1	1.92	2.2	2.06	2.08	1.93	1.97
	0.5:1	1.97	1.99	1.99	2.55	2.76	2.58
	1:1	1.87	1.66	1.75	2.16	2.26	2.11
