# Supplementary material for: Natural Tr1-like cells do not confer long-term tolerogenic memory
Source: eLife. 2019 Oct 11;8:e44821. doi: 10.7554/eLife.44821 (PMC6788856; doi:10.7554/eLife.44821)
Supplement: Figure 10—figure supplement 2—source data 1. [file elife-44821-fig10-figsupp2-data1.xlsx]

## Sheet: Sheet1
A	Donor CD4+ cells found per recipient
	Group A	Group B	Group C
	8450	9440	6120
	7300	11400	7160
	8100	9780	7200
	8440	6860
	4480
B	%CD4 engraftment
	Group A	Group B	Group C
	0.8	6	1.52
	0.69	7.22	1.78
	0.76	6.21	1.78
	0.8	4.36
	0.42
C	Donor CD4 T cell counts in recipients
	90.1- cells	CD90.1+ cells
	5800	3140
	1960	7940
	1600	3080
	2310	4740
	810
	1790	10300
	2150	15300
	1220	287
D	% engraftment of CD4s
	90.1- cells	CD90.1+ cells
	0.61	1.2
	0.21	3.04
	0.17	1.18
	0.24	1.81
	0.09
	0.2	1.7
	0.24	2.52
	0.13	0.05
